# Supplementary material for: TGFβ1-Induced Baf60c Regulates both Smooth Muscle Cell Commitment and Quiescence
Source: PLoS One. 2012 Oct 26;7(10):e47629. doi: 10.1371/journal.pone.0047629 (PMC3482188; doi:10.1371/journal.pone.0047629)
Supplement: Table S1 — Table – differentially regulated genes during rMAPC-SMC differentiation. (XLS) [file pone.0047629.s015.xls]

## Sheet: Clone 3c3
Probe ID	Symbol	Day 0	Day 2	Day 4	Day 6
A_42_P628981	PRSS23	0.534	4.128	5.524	8.695
A_44_P313652	HLA-C	2.909	6.853	7.227	9.903
A_44_P854093		8.406	4.843	4.096	4.615
A_43_P10275		6.253	7.467	9.399	9.539
A_44_P682891	NUAK2	4.048	6.854	7.35	8.968
A_44_P335241	ALDH3B1	6.714	2.466	2.33	4.109
A_44_P925187		0.881	3.853	3.992	3.781
A_43_P20963	WDR86	3.257	5.688	6.397	6.581
A_42_P744671	OBSCN(includesEG:84033)	6.53	3.306	3.669	3.26
A_44_P290407	CCRL1	1.103	2.491	4.705	5.321
A_42_P594793	PRSS8	9.92	12.225	12.358	13.335
A_44_P1013851	BMP2	5.888	8.923	10.576	9.544
A_44_P1026260	SERPINB5	4.692	0.91	1.526	1.523
A_44_P1053951	IER5L	2.473	5.685	4.649	5.335
A_44_P406041		0.388	1.478	5.002	5.965
A_44_P478445		4.369	2.438	1.119	1.337
A_43_P14817	AFP	4.281	5.863	7.162	11.027
A_42_P669544	CPM	2.743	6.381	5.859	3.916
A_44_P262263	EYA2	2.36	4.336	6.238	7.303
A_44_P379940		5.99	3.63	2.224	1.725
A_44_P490231	LOC100128918	0.687	2.976	6.548	4.788
A_44_P754595	LOC687810	7.259	5.665	4.399	4.07
A_44_P496832	XKR6	1.246	3.734	4.317	4.327
A_44_P1003728	LMOD2	7.811	4.931	2.905	3.239
A_44_P208548	EIF4E1B	5.104	3.034	1.398	0.817
A_43_P19260	MRO	2.514	6.282	4.324	4.092
A_44_P332606	C2	2.153	3.939	5.21	6.077
A_42_P465664	FAM176B	10.294	13.272	12.972	13.971
A_44_P312095	2210415F13RIK	1.393	2.567	4.551	7.109
A_42_P607026	LYSMD2	9.999	7.326	7.201	7.652
A_43_P17491	MMP15	1.71	6.408	5.507	6.088
A_44_P257832	FARP1	3.881	6.769	7.365	8.092
A_44_P299550	CLDN4	9.294	12.014	12.483	14.037
A_44_P185294	LOC363336	1.022	4.84	6.018	7.275
A_44_P478284	DBNDD1	0.189	3.433	3.842	4.823
A_43_P19299	GRAMD4	1.458	2.978	4.303	4.953
A_44_P502678		0.73	2.89	3.557	4.85
A_44_P189469	LAMA5	2.047	5.186	5.444	6.519
A_43_P20129	PCSK9	2.941	7.63	5.743	6.975
A_44_P977318		6.028	3.713	2.185	1.821
A_44_P382226	SOX4	8.293	10.704	11.202	12.693
A_44_P455228	MGAT5B	0.741	2.179	3.148	5.04
A_42_P490296	ITGB4	6.917	8.575	10.253	13.191
A_44_P532603		0.339	2.511	4.737	5.743
A_44_P332328	FGA	4.583	8.293	7.118	8.547
A_44_P256188	LOC497860	9.363	7.191	6.055	5.734
A_44_P563313		4.543	1.123	0.769	0.918
A_44_P421417	SPON2	4.475	8.957	10.276	12.395
A_43_P10989	PSG16	5.981	1.008	1.151	1.991
A_43_P12509	PTH2R	5.699	1.678	0.622	0.598
A_43_P18841	TNS1	1.205	2.972	3.502	5.264
A_44_P552573	FOXA3	0.696	5.638	5.658	7.433
A_43_P12552	OCLN	6.904	9.819	10.532	10.946
A_44_P231583	KCNIP3	5.122	2.773	2.287	2.07
A_44_P366673	DOXL2	0.186	2.337	3.758	6.791
A_44_P255570	TAF4B	6.859	4.927	4.09	4.286
A_44_P551081	KRT4	3.154	0.279	0.207	0.427
A_44_P947660		0.283	4.014	9.269	5.767
A_42_P777761	SEPT4	2.732	8.272	8.921	9.839
A_44_P341877	HAS2	0.472	4.737	2.103	4.534
A_44_P128687	DGKK	2.521	4.511	5.678	5.674
A_43_P18361	CD7	8.968	4.646	4.29	4.438
A_44_P368436	CDH4(includesEG:1002)	2.186	4.181	5.435	5.051
A_44_P1029805	KRT7	4.174	6.345	9.389	12.173
A_44_P686016		0.785	2.949	3.828	3.819
A_42_P662897	TGFB1I1	8.459	10.768	11.351	11.013
A_44_P837560		5.507	7.646	8.351	9.59
A_44_P552692	APOB	1.001	6.672	5.364	6.66
A_43_P11585	GAST	11.425	9.502	8.739	8.445
A_44_P866312		4.36	7.327	8.447	8.722
A_44_P316122	PRKAR2B	7.6	3.308	1.685	1.097
A_43_P13378	BMF	1.826	4.28	5.744	6.8
A_42_P676304	IFITM1	13.179	8.11	7.789	8.035
A_42_P751720		0.288	3.017	6.126	5.629
A_42_P688367	TET2	7.12	4.154	3.692	3.881
A_44_P250186	IGSF5	0.355	4.682	2.271	2.078
A_44_P509138		2.839	5.486	6.599	6.26
A_44_P667355	C1ORF146	5.637	3.789	1.988	1.698
A_44_P147396	CASS4	8.323	5.259	6.006	5.367
A_43_P14255		11.703	8.645	8.878	8.494
A_44_P152237	C9ORF150	0.277	2.333	3.591	5.876
A_44_P365443	LPHN2	6.632	8.733	9.616	10.46
A_44_P269306	SPP2	0.968	6.519	7.307	11.979
A_44_P149321	PDLIM3	1.866	4.373	6.612	9.297
A_44_P247286	CXCL14	5.936	3.341	2.094	0.636
A_44_P746697	PKP2	1.052	3.964	2.517	4.538
A_44_P449858	KRT20	1.586	7.346	9.647	11.856
A_44_P570604		1.452	4.477	5.87	3.02
A_42_P719221	VIP	4.675	1.149	0.924	1.308
A_44_P653744	ZIC3	0.53	6.173	5.678	6.533
A_44_P165588	GPR77	10.957	8.007	7.142	8.816
A_44_P260589	PAPLN	1.332	4.412	4.097	4.494
A_44_P305223	PECAM1	5.822	3.254	2.154	3.715
A_42_P762508	NPTX2	3.803	5.866	7.028	9.003
A_44_P898592	BMP8A	5.674	3.161	2.221	3.568
A_42_P701582	GSTT1	2.064	4.874	4.96	5.584
A_44_P996997	FCGRT	1.193	6.617	6.432	8.387
A_44_P374568		1.178	3.49	3.606	5.485
A_44_P610159		2.203	5.959	7.327	8.952
A_44_P803553		5.867	8.858	7.614	9.056
A_44_P291102	LOC392275	0.622	2.437	4.832	5.673
A_44_P219639	FGF8	4.258	10.381	9.415	10.133
A_44_P423651	PRSS12	0.83	5.751	5.978	5.112
A_44_P807058	EMP1	1.155	5.215	5.655	8.764
A_43_P12384	BIRC3	2.756	6.228	6.316	6.736
A_44_P684985		0.9	4.631	3.79	4.879
A_44_P666038		2.294	4.888	5.172	5.966
A_44_P673662	CHST15	1.247	3.404	4.762	5.071
A_44_P373285		3.657	6.688	7.053	9.302
A_44_P306932	GIPC2	2.769	5.94	4.738	7.05
A_44_P433651		1.631	4.044	4.912	4.7
A_43_P20216		6.324	8.946	8.692	9.038
A_43_P13109	CYP26A1	10.401	13.157	13.872	12.902
A_44_P247219	CITED4	2.774	7.24	11.375	8.034
A_44_P990376	GPNMB	2.021	6.063	8.961	10.595
A_44_P563537		2.002	5.196	4.237	4.495
A_44_P160568	TRIB2	10.124	6.479	7.286	7.417
A_42_P743682	LGALS2	3.639	12.166	10.012	11.763
A_44_P417089	AFAP1L2	1.016	4.168	5.086	6.368
A_44_P260181	PRSS23	0.609	4.404	5.891	9.064
A_44_P445369		3.796	1.524	1.574	0.94
A_44_P214900	PZP	3.697	1.212	0.479	0.699
A_43_P21658	GPC4	6.654	10.647	11.547	13.043
A_44_P432432	PLAT	3.189	7.156	8.424	9.776
A_44_P342314	CNRIP1	1.277	3.877	4.177	4.537
A_42_P840836	NTM	0.864	2.247	3.215	5.235
A_44_P330890	NODAL	4.71	9.538	8.28	8.94
A_44_P746333		1.761	5.544	5.17	5.813
A_44_P186317	EPS8	3.223	7.542	6.79	7.02
A_44_P484179		4.295	1.515	1.423	0.554
A_42_P545943	CA2	5.773	9.056	10.252	11.656
A_44_P260072	TBXAS1	0.374	3.485	4.4	8.018
A_44_P215444	ADAD1	5.878	3.774	3.327	1.974
A_44_P289277		4.034	6.815	6.27	7.223
A_43_P18806	TEX19	10.164	7.369	5.629	5.276
A_44_P930249		4.142	1.019	2.026	0.489
A_44_P1045759	C1ORF21	1.388	4.557	6.117	5.899
A_44_P900001	ARHGEF15	8.553	5.019	5.231	4.522
A_44_P319322	KRT12	1.96	3.305	6.815	8.925
A_44_P905623		5.616	8.334	7.7	8.125
A_42_P515580	TMEM27	1.001	6.838	4.461	4.413
A_44_P231955	REM1	7.111	4.291	5.817	3.555
A_44_P1056682	C4ORF19	1.127	5.698	5.381	5.663
A_44_P441227		1.039	4.984	4.695	5.012
A_44_P762868		3.292	1.333	0.526	1.054
A_44_P466314	TACC2	2.643	5.98	6.79	7.441
A_44_P714784		0.656	2.769	3.015	4.562
A_44_P411097	APOA1	1.09	9.163	9.513	12.396
A_44_P1056503	PPM1J	5.157	6.952	9.209	9.209
A_44_P451627	TNS1	3.673	7.335	7.475	9.44
A_43_P15464	CAPN8	0.633	2.193	3.968	7.426
A_44_P516885	ENO2	6.703	8.97	12.892	11.621
A_44_P805862	LOC441476	1.61	6.042	3.475	3.817
A_44_P547185	IGFBP2	5.147	9.102	11.117	11.417
A_43_P19051	RGD1560686	0.454	2.595	3.475	3.518
A_44_P220852		4.545	1.864	1.06	0.982
A_42_P634930	RCAN2	4.812	7.18	7.2	7.222
A_43_P12626	MSLN	4.217	1.095	2.074	2.682
A_44_P402980	NKX6-2	7.432	5.326	4.012	3.376
A_44_P196757	SACS	6.391	4.71	4.14	2.437
A_44_P447158	PDLIM3	0.659	2.805	5.16	7.851
A_44_P595076		4.451	6.702	6.927	8.992
A_44_P493270	C13ORF15	2.755	4.503	5.185	6.523
A_44_P478515		2.495	6.7	7.109	7.016
A_42_P625419	FILIP1L	2.981	4.965	6.141	7.391
A_44_P102197	ALOX5AP	4.208	2.975	1.165	0.664
A_44_P538551	CEACAM1	5.108	2.447	1.966	1.65
A_44_P996369	SORBS1	6.926	9.334	10.015	10.742
A_44_P608133		6.43	11.769	11.343	12.228
A_42_P826221	DPYSL4	12.579	10.032	10.456	8.389
A_44_P961157		2.796	5.176	5.591	6.911
A_44_P389034	TP53INP2	1.021	3.604	4.132	5.516
A_44_P551142	WFIKKN2	2.583	5.018	5.22	6.452
A_43_P11614	ANXA1	7.684	9.896	11.799	12.981
A_43_P19286	1700018B24RIK	9.135	7.547	5.757	5.117
A_44_P188280	ADRB2	0.676	8.443	7.69	8.726
A_44_P159171	MYLIP	0.486	3.407	3.25	3.131
A_42_P689410	SEMA3F	0.921	3.901	4.929	5.556
A_44_P492707		1.351	4.511	2.94	4.537
A_44_P822839		5.708	9.176	10.729	10.912
A_44_P363009	SCIN	5.071	1.795	1.254	1.053
A_42_P504653	F10	2.013	6.801	3.558	2.836
A_44_P176888		0.454	3.049	3.094	4.643
A_44_P541992	CABLES1	7.035	5.223	4.082	4.757
A_44_P192000	SBSN	3.718	6.589	6.17	8.244
A_42_P773636	TNFSF13	0.291	4.1	2.809	4.155
A_42_P826853	TNFRSF17	0.645	4.198	4.737	6.129
A_44_P900716		1.676	4.332	5.329	5.572
A_44_P557428	CACNA1D	6.096	3.226	4.135	3.143
A_44_P945950		1.549	3.221	4.808	6.881
A_44_P363433	SFRP5	2.358	7.345	6.105	7.423
A_44_P669066		8.451	7.46	4.639	5.029
A_44_P528997	ANKRD43	0.805	4.191	3.645	4.587
A_44_P1050480	ECM1	8.861	11.396	12.049	13.24
A_44_P365506	SERPINB5	8.824	3.986	5.266	5.254
A_42_P576953	PLA1A	4.4	7.933	8.581	10.77
A_44_P215575	KCNG1	1.095	6.183	5.685	5.187
A_44_P260036	PLAU	0.903	6.798	7.833	10.153
A_43_P22811	CD6	12.246	9.516	8.82	7.932
A_43_P21957	CD7	6.93	2.887	2.439	2.231
A_44_P712117		3.383	6.201	7.657	7.636
A_44_P1010902	CLDN7	7.222	12.057	12.41	13.255
A_44_P373272	PRODH	8.413	4.472	3.47	3.964
A_43_P21088	CSRNP3	3.987	1.601	0.637	0.387
A_44_P847933		7.175	4.032	1.323	1.202
A_44_P1042876	HSPA1B	5.414	7.02	8.584	9.653
A_44_P794304		1.296	3.266	4.961	7.178
A_44_P480455	EFS	1.359	2.667	4.073	6.45
A_44_P515029	MAP1B	2.74	4.443	6.049	8.443
A_44_P387093	LOC691293	5.45	3.256	1.532	1.557
A_44_P449623	CLIC6	5.203	10.539	10.699	11.49
A_42_P808008	MYL7	1.864	10.912	12.394	13.337
A_44_P244668	AQP8	7.387	9.796	10.898	10.358
A_44_P127070		3.019	5.328	5.718	7.797
A_44_P208319	RGD1560695	4.78	2.864	2.603	1.07
A_43_P11861	DIO3	8.203	10.271	12.338	11.836
A_44_P368123	LIMS2	2.143	4.189	6.518	6.888
A_44_P187215	DIO3	6.081	8.106	10.034	9.569
A_42_P576525	SSTR2	2.32	5.392	4.404	4.598
A_44_P241398	PODXL2	1.383	5.045	6.042	7.008
A_44_P1012017	GPR110	5.329	0.906	3.109	2.329
A_44_P245979	PRRG4	6.034	8.147	8.603	9.496
A_44_P305801	JAKMIP1	4.588	1.192	0.654	1.914
A_44_P591196	SFRP5	3.063	10.579	9.413	10.964
A_44_P480313	C7ORF51	4.052	5.873	6.5	7.605
A_44_P209747		5.23	1.211	0.519	0.225
A_43_P23287	RGD1562107	4.857	2.603	0.854	0.611
A_44_P426443	HCRTR1	2.814	5.004	7.474	8.026
A_44_P543303	FRMD4B	2.045	6.124	6.666	6.131
A_42_P566079	TPM2	8.546	10.904	13.55	14.491
A_44_P777173	NPL	5.032	7.712	7.41	7.906
A_44_P484969	FBXO2	12.203	9.029	7.806	7.766
A_44_P213477	GNG13	1.815	4.704	4.892	4.947
A_44_P264611	RBP4	1.398	7.738	7.146	6.503
A_44_P353778	FOXC1	7.622	5.307	5.347	2.976
A_44_P464314	MAGEA4(includesEG:4103)	4.174	0.361	0.796	0.556
A_44_P729113	IGBP1B	3.602	1.101	1.321	0.508
A_44_P196824	SERPINB9	5.165	1.632	1.128	0.802
A_44_P142242	CDH1	9.472	11.923	11.962	13.499
A_44_P546402	MMP25	2.968	8.016	7.413	7.511
A_42_P738337	GRIN2C	2.172	7.579	7.007	5.23
A_44_P271269		3.388	5.624	6.837	7.172
A_44_P947418		6.443	9.161	8.486	8.826
A_44_P317600	NPPA	0.696	5.075	8.589	11.072
A_44_P555072	TMEM178	5.719	3.523	1.646	1.051
A_44_P810132	TUBA3E	8.779	7.062	6.263	5.451
A_43_P12791	CD93	0.999	2.084	3.863	5.847
A_43_P14904	KLK6	9.43	5.149	4.024	3.99
A_44_P966141		1.436	4.077	5.561	4.344
A_44_P931389		9.465	5.811	6.112	5.671
A_44_P510515	SLC6A6	3.678	5.844	7.17	8.994
A_44_P524359	ANXA1	7.062	9.259	11.131	12.371
A_43_P12614	TMOD2	5.883	2.588	2.738	3.648
A_44_P102698	ELFN1	5.499	1.38	3.272	0.653
A_43_P18495	SLC39A8	3.596	7.271	7.959	7.858
A_43_P12194	ALDH9A1	8.213	11.529	11.636	11.404
A_43_P15613	NRTN	6.746	8.905	10.209	11.29
A_42_P688802	ZEB1	6.276	3.3	4.345	2.846
A_42_P620975	SPEG	5.042	7.456	8.654	9.158
A_42_P586939	ADRA1B	1.799	4.514	4.385	5.698
A_44_P402797	PDHA2	5.071	2.487	1.883	1.548
A_44_P456479	COL23A1	1.939	7.153	4.867	6.157
A_42_P679371	CORO1A	7.402	9.652	9.946	10.694
A_44_P929787		7.361	4.486	6.114	2.004
A_44_P775640	DPPA3(includesEG:297576)	8.817	6.198	4.396	4.673
A_44_P221885		2.573	4.44	6.129	7.197
A_44_P807184		1.417	2.86	4.511	4.744
A_44_P180229	RASA4(includesEG:10156)	3.437	5.782	5.94	6.304
A_44_P384404	MS4A6D	6.249	4.327	3.253	2.815
A_44_P406890		3.043	5.955	7.241	8.575
A_44_P429453	LAMA5	5.906	10.901	11.416	12.722
A_43_P22080	LCP1	0.794	6.165	7.054	7.333
A_44_P342497	BPIL3	8.742	4.4	4.494	3.708
A_43_P11622	CD59	10.127	12.395	12.996	13.524
A_44_P429455	LAMA5	4.85	10.178	10.709	11.981
A_44_P398033	PRNP	7.579	8.863	10.422	12.013
A_44_P346882		4.247	5.656	7.346	8.42
A_43_P10714	MRO	2.888	8.685	6.594	6.445
A_44_P929423	ITGA9	5.845	8.84	9.798	10.347
A_44_P506310	KLHDC8B	1.654	6.498	5.9	6.825
A_44_P414311	ST6GAL1	4.228	4.832	8.231	8.405
A_44_P1030225	APOA4	3.834	12.774	10.929	10.198
A_44_P387119	RGD1560203	8.631	6.757	5.958	4.816
A_43_P11263		7.332	10.472	12.156	11.093
A_43_P11261	AHNAK2	0.808	1.342	3.84	7.048
A_44_P175003	TTR	4.073	8.505	8.924	11.97
A_44_P255912	ZNF692	1.489	3.633	6.347	5.549
A_44_P734359		9.454	5.78	5.092	5.973
A_44_P900333		0.544	3.015	4.358	6.659
A_44_P656492		7.073	4.02	3.906	1.525
A_44_P779178		6.644	4.768	3.925	3.474
A_44_P541562	RGD1564127	4.392	1.205	0.839	0.487
A_44_P272894	SH3GL3	7.319	3.498	1.319	0.175
A_44_P548126	SOCS3	9.747	7.247	6.075	6.716
A_44_P1018622	FAM101B	9.184	10.901	11.736	12.331
A_42_P746851		11.279	14.397	13.709	14.297
A_44_P560973	LAMC2	1.543	2.833	4.146	7.26
A_44_P125025	TGFB3	1.945	4.981	6.783	8.905
A_44_P233736	TSPAN5	4.454	8.212	8.027	8.565
A_43_P12431	GJA3	1.77	4.118	6.168	2.135
A_42_P602570	BEX1(includesEG:19716)	10.261	11.826	13.301	13.969
A_43_P18581	2310043J07RIK	1.048	4.287	3.462	6.964
A_44_P868440		0.812	3.087	4.349	6.93
A_43_P18385	SQRDL(includesEG:691966)	2.015	3.821	4.861	6.401
A_44_P413236		2.235	5.36	6.953	8.238
A_42_P656837	PLCD4	1.521	3.123	5.145	5.371
A_42_P560996	ITGA9	4.578	7.209	7.798	8.105
A_44_P992908	HSPB1	8.751	12.789	12.816	14.061
A_44_P197290	COL5A3	10.128	7.572	7.09	5.217
A_44_P121429	LMOD1	0.45	3.328	4.173	4.466
A_44_P156647	TMEM163	0.375	0.345	4.932	4.218
A_44_P947743	GPR126	3.925	5.853	7.023	9.303
A_44_P387934		2.773	3.64	5.558	7.814
A_44_P1044835	FGB	1.301	4.779	5.989	8.55
A_42_P500080	NKG7	8.093	5.01	4.173	5.335
A_44_P1060096	CIDEB	4.054	8.488	6.559	7.956
A_44_P1057690	DNASE1L3	2.416	5.988	7.243	7.77
A_44_P348812	HIST1H1T	5.349	2.697	3.134	3.309
A_44_P994692	ZAP70	0.847	4.383	10.197	4.292
A_43_P20723	PHACTR3	10.236	6.248	5.914	3.618
A_42_P686427		9.105	14.422	14.667	15.373
A_44_P680646		4.729	2.842	1.697	1.727
A_42_P541025	HSPA1L	3.145	4.679	6.323	6.927
A_44_P731356		8.622	6.573	5.728	5.629
A_43_P14838	ALX1	2.753	3.771	7.321	6.856
A_43_P12159	CXCR4	0.782	3.386	7.569	7.255
A_42_P485961	CHGB	7.07	4.273	3.807	4.474
A_44_P414919	CHSY3	7.017	3.242	2.893	1.309
A_44_P539312	KLC4	8.693	11.027	11.247	11.349
A_44_P1034937	SMARCD3	6.494	10.063	11.601	11.769
A_44_P284222		3.914	8.785	8.073	8.353
A_44_P217049		2.984	4.109	6.292	6.407
A_44_P714315		6.067	2.471	4.08	5.035
A_44_P576521		7.029	4.463	3.563	4.348
A_44_P450307	EPS8	1.494	7.232	6.555	6.608
A_43_P12927	DUSP1	8.542	9.885	11.651	12.127
A_44_P1036943		3.257	4.566	7.11	7.75
A_42_P693096		11.402	9.087	8.226	5.892
A_44_P360772	TAGLN	8.83	12.15	14.07	14.769
A_44_P899127	C10ORF10	1.379	4.431	6.235	10.601
A_44_P671098		3.869	5.07	7.89	6.465
A_44_P417031	TM6SF1	4.158	0.891	0.9	1.757
A_44_P414299	PDZK1IP1	11.41	8.067	6.128	5.862
A_44_P758422		0.757	2.461	3.935	5.733
A_44_P637998		5.896	8.252	8.005	9.246
A_42_P554373	TMPRSS2	4.165	10.355	11.491	13.003
A_44_P391443	LOC682385	2.892	5.992	6.426	7.575
A_43_P12990	MARK1	5.658	3.515	2.831	2.198
A_44_P540908	HTR3A	6.586	3.831	3.318	2.377
A_44_P638290	ZNF467	4.48	6.775	7.518	8.351
A_44_P135066	GALNT13	2.318	5.982	6.434	4.978
A_44_P606969		7.923	5.143	4.333	5.912
A_44_P416960	VIL1	1.422	8.544	8.356	9.321
A_44_P126448	RGD1564845	6.591	4.822	3.878	2.249
A_44_P541461	ALAS2	5.279	2.637	2.663	3.057
A_44_P455206	RGD1561118	8.209	4.562	4.255	4.652
A_44_P370065	NPTX2	4.993	7.642	8.956	11.068
A_44_P116555	CD6	6.89	4.637	3.75	2.662
A_44_P109907		8.492	12.01	12.23	12.017
A_43_P12200	SLC26A1	5.889	5.103	1.716	1.812
A_43_P10037	FGB	1.124	5.335	6.351	8.969
A_43_P11676	TFF3	0.749	2.012	2.811	5.934
A_44_P465953	RGS8	0.503	2.236	4.554	5.012
A_44_P279756	ATP1A4	4.37	1.566	0.709	0.521
A_44_P486624	PLEKHA6	2.71	7.586	7.251	7.666
A_44_P125069	TP53INP2	4.752	6.761	7.161	8.52
A_44_P822283		2.307	4.476	4.704	6.379
A_42_P700288	TRIM47	4.3	7.822	9.409	10.774
A_44_P812604		0.711	3.359	4.382	5.315
A_44_P624201		0.894	4.131	5.839	7.346
A_44_P252517	HAVCR1	6.491	3.618	3.526	3.712
A_44_P792207		6.568	3.783	4.377	3.864
A_44_P960804		5.956	11.411	12.204	13.581
A_43_P13291	GRIP2	7.403	4.753	4.182	2.551
A_44_P823844		0.969	3.643	4.998	7.433
A_42_P791677	AREG	7.189	11.289	12.874	14.976
A_43_P13297	MT1F	7.251	11.098	9.747	10.737
A_44_P377198	EOMES	3.785	6.705	5.778	6.711
A_42_P522899	TGFB1	4.03	8.764	8.933	9.425
A_44_P669616	DACT1	3.044	5.127	6.702	7.633
A_43_P13199	FOLR1	8.616	12	11.261	12.737
A_44_P177704		2.725	4.16	5.676	5.828
A_42_P701060	ONECUT1	0.858	6.048	5.863	7.438
A_43_P10874	TPM2	5.057	6.973	9.423	10.286
A_44_P700230		1.712	5.57	5.717	6.175
A_44_P409739	TSGA10	6.529	9.512	8.217	9.034
A_44_P714284		6.861	5.356	3.253	2.608
A_43_P13273	COL5A1	7.105	9.651	10.353	11.628
A_44_P229697	LOC681446	4.578	1.664	1.385	0.853
A_44_P561510	OTX2	5.894	8.88	9.715	10.898
A_44_P140275	ALPK1	1.136	3.763	5.122	5.622
A_42_P547847	FBP2	9.008	6.215	5.014	4.191
A_44_P685554		0.446	5.226	5.661	8.479
A_44_P440178	LHFP	5.745	7.189	8.983	8.386
A_42_P539738		7.43	5.389	4.925	3.966
A_44_P351921	AMOT	4.844	7.788	7.092	7.632
A_43_P13417	FZD2	7.518	10.234	10.676	11.14
A_43_P13418	KCNK2	3.888	6.363	8.013	9.562
A_44_P808962		5.04	7.793	7.425	8.671
A_42_P473314	HLA-DMA	6.413	10.244	10.291	12.734
A_44_P1007729	OCLN	3.081	6.143	6.621	7.076
A_44_P716145	CXADR	4.476	6.756	7.684	7.805
A_42_P667829	CLCNKB	1.511	0.923	5.396	8.553
A_44_P777805		1.392	5.388	6.095	6.783
A_44_P322709		2.589	5.912	6.563	7.18
A_44_P301817	RGD1566313	6.055	4.022	3.434	2.798
A_43_P10020	LYZ	0.904	1.671	4.468	4.961
A_44_P853300		3.469	6.527	6.932	7.378
A_44_P1006451	TXNDC6(includesEG:347736)	3.825	1.036	0.803	1.302
A_44_P242059		3.249	0.3	0.518	0.459
A_44_P231556	RGS16	0.577	3.307	3.915	5.369
A_43_P20972	LRRC8B	3.95	5.821	7.582	7.198
A_44_P778114		6.143	2.95	1.42	1.037
A_44_P417077	GRB10	0.897	1.435	4.323	4.809
A_44_P144591	CTHRC1	7.728	9.301	10.179	11.735
A_43_P21118	KLHL24	4.741	6.695	7.59	8.166
A_44_P375029	DACT2	1.408	3.949	4.718	5.371
A_44_P1028743	CFC1	6.334	9.62	8.993	9.914
A_44_P543978	FAM148B	6.419	7.921	10.081	9.818
A_44_P119019	CCK	5.602	6.473	8.916	9.025
A_44_P203131		0.341	2.134	3.358	4.314
A_44_P226050		0.676	2.671	4.715	4.422
A_44_P234429	TFAP2E	11.12	6.496	4.7	3.729
A_44_P418942	MYO7A	4.614	7.417	6.714	7.081
A_43_P16820	SOX4	4.45	6.802	7.183	8.426
A_44_P920120	SORBS1	4.606	6.964	7.628	8.218
A_44_P941963		4.692	7.291	9.394	9.118
A_43_P18730	IGSF5	0.304	5.932	2.885	4.006
A_44_P838355		0.672	6.44	1.745	1.119
A_44_P1047992	PROC	4.022	9.364	8.613	11.394
A_44_P1042783	TPM2	6.415	8.843	11.5	12.399
A_44_P466034	HBZ	9.931	7.754	6.219	4.97
A_42_P511401	CRIP1	7.25	10.132	10.414	11.821
A_44_P814386		2.797	5.311	5.691	6.602
A_44_P778162		0.664	3.842	4.674	5.399
A_44_P123965		6.645	2.398	1.246	2.358
A_44_P196079	COL5A1	8.374	10.919	11.658	12.987
A_44_P481381	ADD2	4.17	0.585	1.021	0.37
A_44_P510751	TIMM8A2	7.514	4.741	3.464	3
A_44_P172825	NRXN2	0.148	4.998	4.178	2.972
A_44_P403766		1.993	5.125	5.454	7.46
A_44_P808142		5.718	2.353	2.45	3.282
A_42_P619056	GCNT2	4.27	5.617	7.787	7.788
A_42_P550914	LTB	0.458	4.094	4.943	8.532
A_44_P278975	SLC39A8	2.311	5.826	6.496	6.541
A_43_P11444	S100G	1.788	8.027	8.335	11.87
A_44_P397163	MYL2	1.022	2.433	3.343	5.84
A_44_P518764	1600029D21RIK	4.638	7.611	9.354	11.902
A_44_P482346	PTK2B	3.455	6.564	6.825	7.754
A_44_P174933		1.142	4.239	3.036	4.785
A_42_P541872	B3GALNT1	9.417	7.022	6.788	6.897
A_43_P11527	ADM	6.932	12.254	15.213	14.322
A_44_P152070	LCN9	5.211	2.679	1.5	1.343
A_44_P531245	ANXA1	0.158	3.247	4.631	5.566
A_44_P215253	N4BP2L1	1.448	3.275	4.641	5.531
A_44_P538658	SLC7A7	5.431	8.701	7.062	7.347
A_44_P514939	TSPO	4.431	7.905	8.92	8.93
A_44_P1035656	CD24	9.858	12.258	12.894	13.201
A_44_P246030	KIAA0182	5.036	7.434	8.149	9.426
A_44_P1070856	SCNN1A	1.516	4.186	6.538	6.394
A_44_P993328	MS4A6D	6.999	4.441	3.092	3.471
A_43_P15495	EDN2	0.333	1.461	5.818	2.772
A_44_P212964	PLAC8	9.658	13.816	13.411	13.472
A_43_P16750	PRODH	11.963	7.837	7.329	7.681
A_44_P238421	COL1A1	0.639	0.759	5.281	8.444
A_43_P14040		1.25	3.151	4.025	7.011
A_43_P11082		2.421	6.835	6.201	5.728
A_43_P16163	GBX2	7.644	5.38	4.884	4.3
A_44_P168159	CD55	2.802	5.039	5.692	6.332
A_44_P792333		6.416	8.642	8.922	9.556
A_44_P443235	ELL3	1.021	4.755	2.285	4.733
A_42_P461726	HDGFL1(includesEG:15192)	8.913	6.78	5.422	5.574
A_44_P941248		9.664	6.245	5.239	4.673
A_44_P701209		4.288	5.283	7.776	8.472
A_44_P179814	GAS6	3.672	7.48	13.451	12.578
A_43_P13264	LPHN2	3.05	5.479	6.188	6.861
A_44_P139291	PRODH	6.959	3.172	2.538	2.78
A_44_P720560		6.838	3.529	2.203	1.112
A_44_P136857	TNS1	0.338	6.879	7.985	10.657
A_43_P17660	NACAD	6.325	7.904	9.514	9.654
A_44_P409605	HABP2	1.212	6.526	5.388	7.021
A_44_P550537	GPR126	1.465	3.284	4.413	6.958
A_44_P530253	ADAM23	7.569	4.422	4.441	4.624
A_44_P492245	FAM166A	0.221	3.27	2.289	3.279
A_44_P254957	SNCB	10.902	8.236	6.362	4.998
A_43_P11546	CD24	7.925	10.403	10.837	11.294
A_44_P975437	CLDN4	9.388	11.961	12.417	13.897
A_42_P569832	RAB6B	3.02	5.176	5.744	5.802
A_44_P475051	TPM1	8.137	9.984	11.814	12.386
A_44_P109342	HSPA1B	7.846	9.45	10.93	11.992
A_44_P438255	GPR27	8.309	5.906	5.304	2.98
A_43_P21605	TARSL2	4.037	0.395	0.983	1.238
A_44_P652429	TEX12	4.426	1.697	1.597	1.383
A_44_P575946		5.383	1.99	0.844	0.338
A_44_P327799	APOC3	2.877	7.854	5.724	6.078
A_44_P576902		6.229	8.851	10.381	10.307
A_44_P766678		2.121	4.376	6.151	7.398
A_44_P246081	GPR162	0.701	5.319	4.652	5.341
A_44_P994364	JAG2	2.187	4.95	5.195	5.501
A_43_P20484	SLC39A2	0.617	3.814	4.621	6.131
A_44_P900672	ROBO2	4.346	2.504	1.453	1.138
A_44_P156952	POU5F1	11.537	8.493	7.161	7.421
A_44_P734060		1.605	5.052	10.307	8.546
A_44_P161052	ACAA1	4.693	9.282	7.075	9.995
A_44_P301679	LHX1	1.809	8.086	7.34	8.555
A_44_P226658	SCNN1G	0.78	2.997	2.903	4.558
A_44_P885040		5.37	1.841	1.72	3.568
A_44_P234344	JAZF1	2.1	4.566	4.765	5.038
A_44_P194591	KIAA1755	0.223	5.903	4.002	4.942
A_43_P22638	PAPPA	2.664	10.455	8.527	8.41
A_44_P112551	KY	4.827	2.884	1.556	0.635
A_44_P150112	PIGZ(includesEG:80235)	8.23	4.589	4.994	5.773
A_42_P506956	PCSK4	5.247	8.027	7.74	8.203
A_44_P507332		0.723	4.926	5.573	5.389
A_43_P12580	SCNN1A	5.148	6.902	7.233	9.287
A_44_P320737	FLVCR2	0.979	4.281	4.209	5.857
A_44_P233742	TSPAN5	4.096	7.703	7.462	7.933
A_44_P313507	CDKN2B	3.084	5.372	7.354	10.327
A_44_P757372		2.48	5.336	5.454	5.587
A_44_P714816		1.031	3.461	5.775	7.789
A_44_P131796	TPM1	4.215	6.27	7.379	8.182
A_44_P438675	PAPPA	0.795	8.164	5.989	6.09
A_44_P1032042	TMEM35	6.075	1.868	0.622	0.296
A_44_P225834		2.288	5.585	7.898	9.118
A_44_P1052361	SLC39A8	4.123	7.651	8.445	8.419
A_44_P117282	ARHGEF15	4.417	2.085	2.234	1.056
A_44_P638170		1.299	6.816	5.951	6.242
A_44_P416824	OTX2	3.747	6.948	7.675	8.881
A_44_P175349	CRISPLD2(includesEG:171547)	0.363	3.891	7.711	8.289
A_44_P285786		2.096	3.914	4.659	5.656
A_44_P628515	RGS7BP	7.042	4.892	4.484	4.609
A_44_P365142		3.963	1.287	1.476	1.137
A_44_P457599	FOXJ1	3.513	6.283	7.562	9.943
A_44_P356482		6.983	2.678	0.853	1.904
A_42_P738549	NAPSA	7.417	5.152	4.615	4.007
A_44_P1034579	LOC150763	8.08	3.926	3.351	3.647
A_44_P425580	CXCR4	2.574	3.865	7.804	7.528
A_43_P13025	GAS6	1.424	5.681	11.488	10.563
A_44_P231708	LEFTY2	4.161	7.301	8.884	12.089
A_42_P573412	SPINK8	3.183	6.105	7.789	9.689
A_44_P140532		9.999	6.487	6.021	6.305
A_42_P681441	EPS8L2	8.1	11.763	11.228	12.177
A_44_P807669		8.758	5.929	5.076	4.959
A_44_P116634	PRKAR2B	9.427	5.281	4.182	3.246
A_44_P410506		0.905	3.054	2.797	4.662
A_44_P251542	TESSP5	4.354	0.269	0.75	0.527
A_43_P15357	BHLHE41	2.321	4.632	8.059	9.043
A_44_P730661		0.371	1.618	3.976	4.37
A_44_P873024		1.062	4.406	4.283	6.574
A_44_P536676	B3GALNT1	10.714	8.197	8.065	8.128

## Sheet: Clone Cl19
Probe ID	Symbol	Day 0	Day 2	Day 4	Day 6
A_42_P628981	PRSS23	0.403	4.955	9.433	10.491
A_44_P313652	HLA-C	1.432	5.029	4.289	4.859
A_44_P854093		7.396	2.435	1.87	3.59
A_43_P10275		6.2	7.273	10.329	9.32
A_44_P682891	NUAK2	4.153	8.19	9.858	9.757
A_44_P335241	ALDH3B1	8.292	3.312	2.847	3.976
A_44_P925187		0.757	3.992	3.842	3.793
A_43_P20963	WDR86	3.362	5.774	6.819	6.536
A_42_P744671	OBSCN(includesEG:84033)	7.094	3.075	3.32	4.801
A_44_P290407	CCRL1	1.121	3.547	5.011	7.641
A_42_P594793	PRSS8	9.807	12.456	14.283	14.78
A_44_P1013851	BMP2	6.097	10.07	12.101	12.204
A_44_P1026260	SERPINB5	6.508	3.175	4.356	3.646
A_44_P1053951	IER5L	1.53	5.659	5.464	5.212
A_44_P406041		0.341	6.694	9.765	9.585
A_44_P478445		3.949	2.16	0.746	0.724
A_43_P14817	AFP	2.966	8.51	9.864	10.07
A_42_P669544	CPM	2.694	6.637	6.503	5.276
A_44_P262263	EYA2	3.123	7.178	10.361	10.532
A_44_P379940		4.95	2.308	0.818	0.559
A_44_P490231	LOC100128918	2.636	5.932	8.003	7.397
A_44_P754595	LOC687810	6.925	4.656	2.575	2.321
A_44_P496832	XKR6	0.799	3.323	4.706	4.79
A_44_P1003728	LMOD2	7.019	4.422	2.602	2.805
A_44_P208548	EIF4E1B	5.123	1.192	0.476	0.51
A_43_P19260	MRO	3.191	6.456	6.32	3.923
A_44_P332606	C2	3.348	4.285	6.774	8.854
A_42_P465664	FAM176B	10.288	13.371	13.317	13.854
A_44_P312095	2210415F13RIK	0.726	2.91	5.929	7.231
A_42_P607026	LYSMD2	10.567	7.233	4.821	4.83
A_43_P17491	MMP15	3.291	7.265	7.149	6.88
A_44_P257832	FARP1	3.446	7.344	8.712	9.332
A_44_P299550	CLDN4	7.688	11.824	13.854	14.504
A_44_P185294	LOC363336	3.237	4.044	6.102	9.82
A_44_P478284	DBNDD1	0.181	3.768	4.979	5.478
A_43_P19299	GRAMD4	0.979	4.708	6.761	6.232
A_44_P502678		0.654	3.863	5.013	4.956
A_44_P189469	LAMA5	2.679	6.789	9.107	8.92
A_43_P20129	PCSK9	5.932	9.587	9.672	6.744
A_44_P977318		5.803	3.853	2.685	2.538
A_44_P382226	SOX4	9.56	12.895	14.168	14.49
A_44_P455228	MGAT5B	0.945	4.602	7.012	7.911
A_42_P490296	ITGB4	7.211	8.824	10.684	12.863
A_44_P532603		0.225	6.657	9.394	9.245
A_44_P332328	FGA	4.726	7.817	8.279	5.207
A_44_P256188	LOC497860	8.321	5.895	3.555	3.125
A_44_P563313		4.433	1.954	0.274	0.789
A_44_P421417	SPON2	4.473	10.355	12.39	13.216
A_43_P10989	PSG16	5.208	0.992	2.507	3.647
A_43_P12509	PTH2R	7.455	0.819	0.304	0.443
A_43_P18841	TNS1	1.053	4.323	6.426	6.535
A_44_P552573	FOXA3	0.875	6.244	7.799	8.165
A_43_P12552	OCLN	7.106	9.677	10.414	10.115
A_44_P231583	KCNIP3	7.301	3.134	1.914	1.872
A_44_P366673	DOXL2	0.19	3.402	4.869	3.37
A_44_P255570	TAF4B	6.191	4.003	3.282	2.736
A_44_P551081	KRT4	5.124	0.222	0.226	0.408
A_44_P947660		0.32	4.45	5.347	2.945
A_42_P777761	SEPT4	1.729	7.559	9.891	6.857
A_44_P341877	HAS2	1.257	5.728	9.917	11.027
A_44_P128687	DGKK	2.08	6.289	8.5	7.209
A_43_P18361	CD7	9.176	3.806	2.231	2.37
A_44_P368436	CDH4(includesEG:1002)	3.007	5.526	6.433	7.505
A_44_P1029805	KRT7	4.757	10.505	14.339	15.716
A_44_P686016		0.193	2.401	3.746	2.9
A_42_P662897	TGFB1I1	7.443	10.829	11.981	11.79
A_44_P837560		5.515	7.001	8.636	9.437
A_44_P552692	APOB	1.059	9.421	12.183	13.286
A_43_P11585	GAST	11.479	8.422	6.701	6.48
A_44_P866312		4.863	7.767	7.904	9.228
A_44_P316122	PRKAR2B	7.711	3.385	1.872	1.273
A_43_P13378	BMF	2.773	5.25	7.448	7.902
A_42_P676304	IFITM1	12.551	8.359	7.643	7.46
A_42_P751720		1.007	3.167	7.686	9.872
A_42_P688367	TET2	6.375	3.728	4.032	3.429
A_44_P250186	IGSF5	1.231	5.497	5.12	5.561
A_44_P509138		3.208	5.814	5.864	7.058
A_44_P667355	C1ORF146	4.693	2.511	0.263	0.53
A_44_P147396	CASS4	8.209	4.029	1.495	1.432
A_43_P14255		10.833	7.958	8.306	7.889
A_44_P152237	C9ORF150	0.755	4.145	7.463	7.793
A_44_P365443	LPHN2	4.556	8.471	9.886	9.29
A_44_P269306	SPP2	0.207	7.096	8.319	8.592
A_44_P149321	PDLIM3	2.743	8.655	11.211	11.286
A_44_P247286	CXCL14	4.977	1.721	0.27	0.237
A_44_P746697	PKP2	2.786	4.96	6.256	6.143
A_44_P449858	KRT20	1.569	8.077	8.989	8.614
A_44_P570604		1.693	5.03	5.317	5.111
A_42_P719221	VIP	3.713	0.719	0.385	0.414
A_44_P653744	ZIC3	3.594	8.931	9.11	9.416
A_44_P165588	GPR77	10.489	6.447	3.633	4.617
A_44_P260589	PAPLN	2.274	5.079	6.462	6.759
A_44_P305223	PECAM1	5.8	2.747	0.831	2.09
A_42_P762508	NPTX2	3.304	9.301	12.025	12.359
A_44_P898592	BMP8A	6.07	3.136	3.127	3.404
A_42_P701582	GSTT1	2.986	5.568	5.329	6.12
A_44_P996997	FCGRT	2.197	7.093	8.588	9.593
A_44_P374568		2.514	4.768	6.449	6.709
A_44_P610159		4.389	7.197	9.259	9.033
A_44_P803553		3.028	7.593	6.57	6.485
A_44_P291102	LOC392275	2.558	5.93	7.952	8.704
A_44_P219639	FGF8	5.561	12.383	11.938	11.729
A_44_P423651	PRSS12	1.172	7.249	7.068	7.264
A_44_P807058	EMP1	1.908	4.373	4.489	7.06
A_43_P12384	BIRC3	4.617	7.628	7.836	7.533
A_44_P684985		0.532	5.036	6.055	6.333
A_44_P666038		2.225	5.735	6.593	6.303
A_44_P673662	CHST15	0.827	6.118	7.168	6.168
A_44_P373285		2.938	7.878	9.245	10.92
A_44_P306932	GIPC2	3.091	6.561	7.145	7.414
A_44_P433651		1.707	3.919	4.659	4.405
A_43_P20216		5.405	8.202	7.961	7.611
A_43_P13109	CYP26A1	11.788	14.657	15.685	15.418
A_44_P247219	CITED4	2.621	9.071	8.797	9.397
A_44_P990376	GPNMB	4.15	6.226	8.333	8.324
A_44_P563537		0.437	5.344	5.522	4.827
A_44_P160568	TRIB2	9.166	6.647	5.816	6.65
A_42_P743682	LGALS2	7.2	11.733	10.114	8.24
A_44_P417089	AFAP1L2	1.05	4.835	6.635	6.819
A_44_P260181	PRSS23	0.608	5.418	9.984	10.974
A_44_P445369		4.285	1.325	1.548	2.652
A_44_P214900	PZP	3.847	0.489	0.278	1.465
A_43_P21658	GPC4	7.216	12.673	14.281	14.315
A_44_P432432	PLAT	3.969	8.366	10.27	10.939
A_44_P342314	CNRIP1	0.762	4.173	4.4	5.694
A_42_P840836	NTM	0.646	6.185	8.215	8.283
A_44_P330890	NODAL	5.165	9.858	10.37	10.969
A_44_P746333		2.621	7.38	8.131	8.803
A_44_P186317	EPS8	3.173	8.397	8.243	8.478
A_44_P484179		4.362	0.984	0.604	0.948
A_42_P545943	CA2	4.54	11.259	13.573	13.198
A_44_P260072	TBXAS1	0.976	5.129	6.265	7.497
A_44_P215444	ADAD1	5.877	3.179	1.861	0.63
A_44_P289277		3.553	6.791	6.316	7.075
A_43_P18806	TEX19	9.745	6.763	4.058	3.487
A_44_P930249		4.793	0.746	0.375	0.395
A_44_P1045759	C1ORF21	1.635	4.033	4.736	4.486
A_44_P900001	ARHGEF15	8.873	4.605	4.119	4.476
A_44_P319322	KRT12	1.31	6.144	7.125	5.278
A_44_P905623		7.348	9.747	10.571	10.344
A_42_P515580	TMEM27	1.946	7.082	5.824	5.705
A_44_P231955	REM1	6.812	3.099	1.996	1.265
A_44_P1056682	C4ORF19	1.058	6.232	7.875	7.312
A_44_P441227		0.944	5.09	4.33	3.831
A_44_P762868		4.288	2.075	0.357	1.23
A_44_P466314	TACC2	2.935	6.201	7.572	7.098
A_44_P714784		1.274	2.998	5.428	6.476
A_44_P411097	APOA1	3.391	9.484	10.574	9.467
A_44_P1056503	PPM1J	6.347	8.385	10.474	10.955
A_44_P451627	TNS1	2.942	8.508	10.746	10.653
A_43_P15464	CAPN8	0.156	3.014	7.013	9.076
A_44_P516885	ENO2	6.287	8.711	11.44	10.995
A_44_P805862	LOC441476	1.157	6.376	6.079	5.042
A_44_P547185	IGFBP2	6.129	12.082	14.129	14.465
A_43_P19051	RGD1560686	1.453	3.47	5.321	5.062
A_44_P220852		4.407	2.555	0.664	0.812
A_42_P634930	RCAN2	4.257	9.145	10.257	9.254
A_43_P12626	MSLN	8.668	4.536	5.997	7.97
A_44_P402980	NKX6-2	10.221	9.032	6.142	7.443
A_44_P196757	SACS	6.468	4.526	3.641	2.66
A_44_P447158	PDLIM3	1.604	7.367	9.73	9.843
A_44_P595076		4.344	7.061	8.706	9.088
A_44_P493270	C13ORF15	1.525	5.402	7.113	8.481
A_44_P478515		3.406	7.032	7.317	6.861
A_42_P625419	FILIP1L	3.36	6.421	8.956	9.722
A_44_P102197	ALOX5AP	3.598	1.824	0.233	0.691
A_44_P538551	CEACAM1	5.679	2.702	0.508	0.26
A_44_P996369	SORBS1	7.144	9.591	10.406	10.487
A_44_P608133		9.72	12.855	13.708	14.055
A_42_P826221	DPYSL4	12.629	10.081	5.07	2.829
A_44_P961157		2.124	6.421	8.624	8.679
A_44_P389034	TP53INP2	2.483	4.49	5.211	6
A_44_P551142	WFIKKN2	1.913	6.027	8.321	8.32
A_43_P11614	ANXA1	8.3	9.28	11.324	13.634
A_43_P19286	1700018B24RIK	7.449	5.934	3.479	2.493
A_44_P188280	ADRB2	1.772	9.736	9.61	9.368
A_44_P159171	MYLIP	1.503	5.014	6.428	6.095
A_42_P689410	SEMA3F	3.252	6.698	9.152	9.865
A_44_P492707		1.777	6.068	6.735	6.624
A_44_P822839		6.285	8.561	9.81	9.786
A_44_P363009	SCIN	4.137	1.526	0.465	1.244
A_42_P504653	F10	1.748	7.034	6.337	5.997
A_44_P176888		1.031	4.612	5.729	5.802
A_44_P541992	CABLES1	7.36	5.038	3.669	3.877
A_44_P192000	SBSN	3.158	7.538	7.127	7.63
A_42_P773636	TNFSF13	0.566	4.101	5.331	5.735
A_42_P826853	TNFRSF17	1.631	4.36	4.859	2.573
A_44_P900716		1.691	4.447	5.75	4.892
A_44_P557428	CACNA1D	6.245	2.281	1.651	2.722
A_44_P945950		5.217	6.126	9.215	10.536
A_44_P363433	SFRP5	4.627	9.847	10.742	10.743
A_44_P669066		7.885	6.608	4.293	3.011
A_44_P528997	ANKRD43	2.321	5.926	6.586	4.901
A_44_P1050480	ECM1	9.699	12.037	12.051	13.417
A_44_P365506	SERPINB5	10.298	7.08	8.499	7.42
A_42_P576953	PLA1A	5.467	8.27	8.588	9.531
A_44_P215575	KCNG1	1.465	5.608	4.08	3.628
A_44_P260036	PLAU	1.193	6.432	8.416	9.321
A_43_P22811	CD6	12.212	9.135	7.262	5.623
A_43_P21957	CD7	7.106	2.369	1.55	2.335
A_44_P712117		1.694	5.815	7.455	7.187
A_44_P1010902	CLDN7	8.699	13.077	14.295	14.415
A_44_P373272	PRODH	8.248	4.061	3.299	3.561
A_43_P21088	CSRNP3	4.153	0.986	0.628	0.752
A_44_P847933		6.283	3.071	0.76	0.837
A_44_P1042876	HSPA1B	4.548	6.385	7.803	8.033
A_44_P794304		0.376	5.087	6.624	6.995
A_44_P480455	EFS	1.142	5.275	7.359	9.055
A_44_P515029	MAP1B	1.749	6.217	9.594	10.706
A_44_P387093	LOC691293	5.524	2.779	0.979	0.451
A_44_P449623	CLIC6	7.547	10.923	11.19	11.417
A_42_P808008	MYL7	2.87	10.576	10.971	9.447
A_44_P244668	AQP8	11.799	11.705	8.235	6.124
A_44_P127070		2.395	5.904	7.565	7.84
A_44_P208319	RGD1560695	3.81	2.105	0.561	0.885
A_43_P11861	DIO3	6.95	11.268	13.302	12.876
A_44_P368123	LIMS2	2.684	3.815	6.711	6.551
A_44_P187215	DIO3	5.113	9.111	11.304	10.93
A_42_P576525	SSTR2	1.729	5.991	6.123	5.903
A_44_P241398	PODXL2	2.279	5.899	7.643	6.42
A_44_P1012017	GPR110	7.207	0.979	1.114	0.561
A_44_P245979	PRRG4	6.103	9.303	11.069	11.252
A_44_P305801	JAKMIP1	0.647	4.77	5.077	6.034
A_44_P591196	SFRP5	7.839	13.223	14.191	14.159
A_44_P480313	C7ORF51	4.365	5.812	7.456	8.635
A_44_P209747		5.345	1.887	2.466	1.818
A_43_P23287	RGD1562107	4.741	1.459	0.422	0.45
A_44_P426443	HCRTR1	3.121	5.017	7.959	9.128
A_44_P543303	FRMD4B	2.722	5.933	6.096	2.87
A_42_P566079	TPM2	9.757	12.459	15.468	15.604
A_44_P777173	NPL	4.066	7.143	6.787	6.492
A_44_P484969	FBXO2	11.881	9.539	7.456	6.624
A_44_P213477	GNG13	4.412	7.962	8.303	8.231
A_44_P264611	RBP4	2.762	8.906	11.463	9.497
A_44_P353778	FOXC1	8.594	4.724	1.879	1.678
A_44_P464314	MAGEA4(includesEG:4103)	3.84	0.645	0.78	0.465
A_44_P729113	IGBP1B	4.395	1.14	0.787	0.4
A_44_P196824	SERPINB9	5.227	1.92	2.608	0.735
A_44_P142242	CDH1	10.304	12.595	13.427	13.586
A_44_P546402	MMP25	3.258	7.927	6.453	6.129
A_42_P738337	GRIN2C	2.779	8.977	10.018	9.506
A_44_P271269		3.386	6.505	7.456	7.33
A_44_P947418		7.071	9.987	10.506	10.491
A_44_P317600	NPPA	0.918	6.905	10.317	10.216
A_44_P555072	TMEM178	4.904	2.653	2.082	1.686
A_44_P810132	TUBA3E	8.079	6.129	4.896	4.787
A_43_P12791	CD93	1.496	5.03	6.955	6.569
A_43_P14904	KLK6	7.641	2.89	0.373	0.685
A_44_P966141		1.039	5.002	4.92	4.856
A_44_P931389		10.41	4.664	2.968	2.038
A_44_P510515	SLC6A6	4.935	7.017	8.703	9.232
A_44_P524359	ANXA1	7.586	8.688	10.685	13.145
A_43_P12614	TMOD2	5.848	2.175	0.408	0.15
A_44_P102698	ELFN1	6.393	1.854	1.076	0.216
A_43_P18495	SLC39A8	4.66	6.911	8.403	7.387
A_43_P12194	ALDH9A1	8.626	12.483	12.579	12.944
A_43_P15613	NRTN	5.105	9.562	12.274	13.115
A_42_P688802	ZEB1	5.647	2.564	2.184	2.093
A_42_P620975	SPEG	4.205	8.395	11.256	11.246
A_42_P586939	ADRA1B	1.187	4.913	5.61	7.106
A_44_P402797	PDHA2	4.128	1.823	0.81	1.313
A_44_P456479	COL23A1	1.873	7.192	6.479	6.74
A_42_P679371	CORO1A	7.357	9.938	10.235	10.67
A_44_P929787		6.492	4.397	3.483	3.09
A_44_P775640	DPPA3(includesEG:297576)	5.854	3.513	3.009	2.543
A_44_P221885		2.321	6.228	8.708	9.574
A_44_P807184		0.439	1.867	4.352	2.93
A_44_P180229	RASA4(includesEG:10156)	3.752	5.953	6.988	6.17
A_44_P384404	MS4A6D	5.937	3.449	2.093	2.345
A_44_P406890		1.95	7.373	8.914	9.84
A_44_P429453	LAMA5	7.512	12.766	15.111	14.957
A_43_P22080	LCP1	0.334	7.865	9.976	10.024
A_44_P342497	BPIL3	9.575	3.88	0.713	0.454
A_43_P11622	CD59	10.355	12.919	13.212	13.35
A_44_P429455	LAMA5	6.737	12.069	14.417	14.316
A_44_P398033	PRNP	7.505	8.654	10.954	11.211
A_44_P346882		1.542	5.491	5.532	6.373
A_43_P10714	MRO	4.856	8.784	8.737	6.161
A_44_P929423	ITGA9	4.125	8.525	9.01	9.231
A_44_P506310	KLHDC8B	3.09	5.974	6.223	6.497
A_44_P414311	ST6GAL1	4.27	5.839	7.251	7.998
A_44_P1030225	APOA4	5.003	12.712	13.374	9.599
A_44_P387119	RGD1560203	8.379	5.698	3.302	2.052
A_43_P11263		7.822	11.63	13.768	13.671
A_43_P11261	AHNAK2	0.315	1.288	4.817	7.392
A_44_P175003	TTR	3.434	10.134	11.513	10.265
A_44_P255912	ZNF692	2.672	4.805	6.665	5.865
A_44_P734359		9.31	5.189	4.198	4.47
A_44_P900333		0.317	3.161	5.744	7.19
A_44_P656492		6.632	4.086	2.141	3.664
A_44_P779178		5.678	3.411	0.879	0.399
A_44_P541562	RGD1564127	3.556	1.278	0.677	1.095
A_44_P272894	SH3GL3	5.821	2.01	0.165	0.163
A_44_P548126	SOCS3	9.872	7.274	6.181	5.531
A_44_P1018622	FAM101B	8.543	11.098	12.537	13.161
A_42_P746851		12.092	15.293	15.637	15.696
A_44_P560973	LAMC2	1.104	3.635	5.711	7.773
A_44_P125025	TGFB3	2.564	5.715	8.736	9.044
A_44_P233736	TSPAN5	5.572	9.247	10.087	10.679
A_43_P12431	GJA3	1.207	4.496	4.49	4.559
A_42_P602570	BEX1(includesEG:19716)	9.295	13.129	15.057	14.649
A_43_P18581	2310043J07RIK	1.146	5.596	7.996	8.554
A_44_P868440		0.908	4.47	7.152	7.595
A_43_P18385	SQRDL(includesEG:691966)	3.756	5.126	8.126	9.825
A_44_P413236		2.121	7.231	9.792	10.217
A_42_P656837	PLCD4	1.213	4.012	7.186	8.701
A_42_P560996	ITGA9	3.03	6.713	6.809	6.469
A_44_P992908	HSPB1	8.654	12.181	11.516	12.473
A_44_P197290	COL5A3	9.298	6.222	3.267	2.352
A_44_P121429	LMOD1	0.46	3.953	6.029	5.012
A_44_P156647	TMEM163	0.384	0.58	5.12	4.144
A_44_P947743	GPR126	3.587	7.213	9.397	10.093
A_44_P387934		2.646	7.118	10.219	11.489
A_44_P1044835	FGB	1.314	4.262	6.024	5.278
A_42_P500080	NKG7	7.838	4.553	3.503	3.655
A_44_P1060096	CIDEB	5.017	8.617	7.963	6.342
A_44_P1057690	DNASE1L3	3.044	5.611	8.122	9.773
A_44_P348812	HIST1H1T	6.073	3.611	3.242	3.37
A_44_P994692	ZAP70	2.126	4.185	6.223	5.248
A_43_P20723	PHACTR3	10.528	5.023	1.211	1.046
A_42_P686427		11.247	14.721	14.923	15.012
A_44_P680646		4.942	2.571	0.78	0.524
A_42_P541025	HSPA1L	1.824	4.758	6.079	6.483
A_44_P731356		8.264	6.222	5.315	5.366
A_43_P14838	ALX1	2.798	7.456	12.392	10.888
A_43_P12159	CXCR4	0.762	7.673	9.081	10.793
A_42_P485961	CHGB	6.719	4.105	3.174	2.977
A_44_P414919	CHSY3	8.011	2.853	1.217	1.139
A_44_P539312	KLC4	8.605	11.051	11.658	11.546
A_44_P1034937	SMARCD3	5.849	11.631	13.242	11.984
A_44_P284222		4.101	9.348	9.673	9.415
A_44_P217049		2.49	3.89	6.792	6.708
A_44_P714315		6.005	1.734	0.561	0.514
A_44_P576521		7.584	3.899	3.352	4.964
A_44_P450307	EPS8	0.829	8.041	7.814	8.006
A_43_P12927	DUSP1	8.328	10.267	13.152	13.508
A_44_P1036943		5.232	7.422	10.193	10.724
A_42_P693096		11.98	9.886	8.291	6.196
A_44_P360772	TAGLN	9.311	13.454	15.82	15.889
A_44_P899127	C10ORF10	3.362	6.321	9.998	12.711
A_44_P671098		3.271	7.228	9.434	9.037
A_44_P417031	TM6SF1	4.628	1.181	1.237	1.024
A_44_P414299	PDZK1IP1	11.651	8	9.122	8.419
A_44_P758422		0.946	2.011	4.801	5.354
A_44_P637998		5.459	8.767	8.958	9.471
A_42_P554373	TMPRSS2	4.627	11.844	13.557	13.064
A_44_P391443	LOC682385	2.661	5.245	6.155	6.471
A_43_P12990	MARK1	5.203	3.165	1.869	2.089
A_44_P540908	HTR3A	8.9	3.26	2.59	2.792
A_44_P638290	ZNF467	5.672	8.813	10.815	10.697
A_44_P135066	GALNT13	1.787	5.061	5.03	3.063
A_44_P606969		9.239	5.003	2.776	4.462
A_44_P416960	VIL1	4.555	10.44	12.693	12.52
A_44_P126448	RGD1564845	6.668	4.674	2.381	2.02
A_44_P541461	ALAS2	6.815	3.075	3.509	3.113
A_44_P455206	RGD1561118	8.567	4.857	5.658	5.839
A_44_P370065	NPTX2	4.634	11.258	13.974	14.221
A_44_P116555	CD6	6.963	4.164	2.439	0.967
A_44_P109907		8.994	13.056	13.175	13.533
A_43_P12200	SLC26A1	5.885	4.207	2.957	1.289
A_43_P10037	FGB	2.366	4.835	6.483	5.633
A_43_P11676	TFF3	1.476	3.64	8.292	10.401
A_44_P465953	RGS8	0.632	6.692	9.489	8.848
A_44_P279756	ATP1A4	3.302	0.911	0.371	0.209
A_44_P486624	PLEKHA6	5.221	7.906	7.863	7.893
A_44_P125069	TP53INP2	4.849	7.375	8.139	9.029
A_44_P822283		1.841	6.369	8.712	9.108
A_42_P700288	TRIM47	4.55	8.2	9.083	9.807
A_44_P812604		0.7	2.136	4.309	6.475
A_44_P624201		0.775	8.897	11.42	10.766
A_44_P252517	HAVCR1	5.604	1.852	2.032	1.042
A_44_P792207		6.041	1.717	3.364	2.741
A_44_P960804		3.627	12.422	13.469	13.663
A_43_P13291	GRIP2	7.117	3.973	2.27	1.828
A_44_P823844		0.538	3.744	7.394	8.479
A_42_P791677	AREG	7.556	10.753	9.942	11.004
A_43_P13297	MT1F	9.478	12.377	13.739	12.64
A_44_P377198	EOMES	5.506	8.257	8.737	8.731
A_42_P522899	TGFB1	4.14	8.735	8.895	9.829
A_44_P669616	DACT1	3.24	8.013	9.889	9.789
A_43_P13199	FOLR1	8.561	11.606	11.225	10.303
A_44_P177704		2.06	4.729	6.641	6.74
A_42_P701060	ONECUT1	0.67	5.395	5.827	1.791
A_43_P10874	TPM2	6.092	8.429	11.556	11.745
A_44_P700230		2.906	5.744	6.439	5.767
A_44_P409739	TSGA10	6.843	9.341	9.828	9.501
A_44_P714284		6.35	4.931	2.243	1.995
A_43_P13273	COL5A1	8.221	10.238	11.423	11.614
A_44_P229697	LOC681446	5.006	2.413	0.989	0.609
A_44_P561510	OTX2	6.78	12.304	14.087	14.464
A_44_P140275	ALPK1	0.874	4.127	5.923	6.405
A_42_P547847	FBP2	9.844	6.873	5.443	5.102
A_44_P685554		0.42	8.295	10.79	11.805
A_44_P440178	LHFP	4.823	9.12	11.709	11.483
A_42_P539738		6.387	3.761	1.859	1.478
A_44_P351921	AMOT	5.818	8.845	9.379	9.445
A_43_P13417	FZD2	7.961	10.699	12.107	12.435
A_43_P13418	KCNK2	4.099	6.29	7.253	8.292
A_44_P808962		4.39	8.105	8.1	8.715
A_42_P473314	HLA-DMA	6.437	10.908	11.797	12.415
A_44_P1007729	OCLN	3.38	5.997	6.465	6.099
A_44_P716145	CXADR	4.772	6.973	7.915	7.352
A_42_P667829	CLCNKB	0.799	4.373	10.314	12.005
A_44_P777805		1.461	6.167	8.345	7.575
A_44_P322709		2.917	7.052	8.22	7.918
A_44_P301817	RGD1566313	5.092	3.008	1.541	1.557
A_43_P10020	LYZ	0.451	2.302	5.752	5.193
A_44_P853300		3.986	6.69	7.589	7.142
A_44_P1006451	TXNDC6(includesEG:347736)	4.258	0.801	0.554	0.566
A_44_P242059		4.162	0.495	0.263	0.36
A_44_P231556	RGS16	0.388	4.178	5.194	5.442
A_43_P20972	LRRC8B	1.901	5.446	6.007	5.931
A_44_P778114		5.469	2.046	2.332	0.984
A_44_P417077	GRB10	1.992	3.434	6.568	6.467
A_44_P144591	CTHRC1	7.061	11.058	12.871	12.121
A_43_P21118	KLHL24	4.96	7.089	8.62	8.357
A_44_P375029	DACT2	1.861	5.6	7.121	6.159
A_44_P1028743	CFC1	5.512	11.306	11.956	12.112
A_44_P543978	FAM148B	6.403	8.369	9.263	10.524
A_44_P119019	CCK	4.712	9.225	8.798	7.199
A_44_P203131		0.328	2.027	3.854	4.061
A_44_P226050		0.284	2.571	3.06	3.203
A_44_P234429	TFAP2E	11.403	6.292	2.07	0.581
A_44_P418942	MYO7A	6.335	8.659	9.418	9.194
A_43_P16820	SOX4	5.681	8.812	10.008	10.421
A_44_P920120	SORBS1	5.001	7.235	8.156	8.243
A_44_P941963		5.153	7.675	8.19	8.322
A_43_P18730	IGSF5	2.901	6.9	6.516	6.982
A_44_P838355		0.515	6.125	5.602	1.194
A_44_P1047992	PROC	4.752	9.242	9.484	10.083
A_44_P1042783	TPM2	7.706	10.434	13.599	13.723
A_44_P466034	HBZ	9.413	6.893	2.095	1.145
A_42_P511401	CRIP1	7.327	11.159	10.933	11.158
A_44_P814386		2.672	5.907	7.616	7.957
A_44_P778162		0.861	3.797	5.115	5.411
A_44_P123965		6.105	1.348	0.581	1.347
A_44_P196079	COL5A1	9.441	11.495	12.79	13.06
A_44_P481381	ADD2	5.388	1.167	1.452	1.001
A_44_P510751	TIMM8A2	6.529	3.81	2.089	2.229
A_44_P172825	NRXN2	1.249	5.954	3.461	2.401
A_44_P403766		1.931	5.6	7.226	7.632
A_44_P808142		6.17	1.362	0.262	1.215
A_42_P619056	GCNT2	3.053	4.945	6.722	7.901
A_42_P550914	LTB	1.011	5.559	7.567	10.185
A_44_P278975	SLC39A8	3.338	5.614	7.112	5.997
A_43_P11444	S100G	2.186	6.982	8.599	7.731
A_44_P397163	MYL2	0.405	1.436	4.096	4.269
A_44_P518764	1600029D21RIK	6.677	9.375	11.15	12.238
A_44_P482346	PTK2B	4.475	6.814	7.96	7.177
A_44_P174933		2.818	4.756	5.591	6.811
A_42_P541872	B3GALNT1	9.068	5.553	3.558	3.925
A_43_P11527	ADM	8.907	12.977	14.657	14.856
A_44_P152070	LCN9	5.426	1.689	0.394	0.419
A_44_P531245	ANXA1	0.155	2.609	4.563	6.476
A_44_P215253	N4BP2L1	1.289	3.452	4.249	4.162
A_44_P538658	SLC7A7	5.543	9.273	9.434	8.852
A_44_P514939	TSPO	5.309	8.249	8.967	9.911
A_44_P1035656	CD24	11.108	14.296	14.963	15.459
A_44_P246030	KIAA0182	4.316	8.605	9.819	10.365
A_44_P1070856	SCNN1A	2.837	4.965	6.888	7.052
A_44_P993328	MS4A6D	6.691	3.506	1.497	1.737
A_43_P15495	EDN2	0.478	2.476	5.05	6.001
A_44_P212964	PLAC8	10.113	13.059	13.848	12.876
A_43_P16750	PRODH	11.822	7.483	7.073	7.457
A_44_P238421	COL1A1	0.363	5.326	10.768	11.932
A_43_P14040		0.768	4.428	5.693	4.149
A_43_P11082		3.15	6.912	8.644	6.194
A_43_P16163	GBX2	7.197	5.058	3.839	4.221
A_44_P168159	CD55	4.289	5.875	7.432	8.447
A_44_P792333		6.641	9.115	9.266	9.411
A_44_P443235	ELL3	2.664	6.716	7.448	7.303
A_42_P461726	HDGFL1(includesEG:15192)	7.888	5.146	1.769	1.381
A_44_P941248		8.983	5.872	5.369	4.322
A_44_P701209		5.97	8.063	10.936	11.504
A_44_P179814	GAS6	2.631	7.976	9.583	11.147
A_43_P13264	LPHN2	0.968	5.06	6.241	5.704
A_44_P139291	PRODH	6.899	2.722	2.133	2.271
A_44_P720560		5.546	1.977	1.015	0.867
A_44_P136857	TNS1	0.311	9.144	11.763	12.169
A_43_P17660	NACAD	5.533	7.875	9.715	10.071
A_44_P409605	HABP2	1.42	6.486	5.513	4.097
A_44_P550537	GPR126	0.523	4.866	7.034	7.734
A_44_P530253	ADAM23	8.087	4.175	2.511	2.413
A_44_P492245	FAM166A	0.302	3.686	4.784	3.674
A_44_P254957	SNCB	10.027	6.022	3.292	2.353
A_43_P11546	CD24	9.17	12.391	13.205	13.584
A_44_P975437	CLDN4	7.712	11.827	13.751	14.282
A_42_P569832	RAB6B	0.743	3.762	4.651	3.837
A_44_P475051	TPM1	7.868	10.932	13.318	12.967
A_44_P109342	HSPA1B	6.995	8.966	10.646	10.983
A_44_P438255	GPR27	8.417	5.54	3.079	2.265
A_43_P21605	TARSL2	4.54	1.102	0.761	0.573
A_44_P652429	TEX12	4.886	1.34	0.5	0.413
A_44_P575946		4.362	1.355	0.66	0.241
A_44_P327799	APOC3	3.97	7.626	7.221	4.822
A_44_P576902		4.386	8.315	9.77	9.353
A_44_P766678		0.711	4.934	7.444	8.687
A_44_P246081	GPR162	0.72	6.257	6.48	6.514
A_44_P994364	JAG2	1.504	4.792	5.932	5.931
A_43_P20484	SLC39A2	0.15	5.853	7.13	7.796
A_44_P900672	ROBO2	6.115	4.441	1.003	1.394
A_44_P156952	POU5F1	10.286	5.982	1.395	1.132
A_44_P734060		1.704	4.971	6.09	7.218
A_44_P161052	ACAA1	3.193	8.469	8.053	7.71
A_44_P301679	LHX1	5.978	10.286	11.197	11.69
A_44_P226658	SCNN1G	0.992	4.471	3.759	3.006
A_44_P885040		5.841	1.741	0.493	1.12
A_44_P234344	JAZF1	1.514	6.428	8.358	8.382
A_44_P194591	KIAA1755	0.149	6.299	5.265	6.722
A_43_P22638	PAPPA	5.183	10.45	8.991	7.907
A_44_P112551	KY	4.829	3.097	1.29	0.612
A_44_P150112	PIGZ(includesEG:80235)	8.799	3.622	0.846	0.586
A_42_P506956	PCSK4	5.359	8.465	8.856	9.022
A_44_P507332		2.236	4.443	5.754	4.591
A_43_P12580	SCNN1A	5.641	8.041	10.149	10.352
A_44_P320737	FLVCR2	0.91	3.73	4.176	3.499
A_44_P233742	TSPAN5	5.234	8.561	9.4	10.018
A_44_P313507	CDKN2B	3.511	8.545	12.41	13.48
A_44_P757372		2.278	6.049	8.121	8.011
A_44_P714816		1.616	3.236	5.976	6.147
A_44_P131796	TPM1	3.925	6.74	8.684	8.61
A_44_P438675	PAPPA	3.183	8.126	6.579	5.63
A_44_P1032042	TMEM35	8.124	1.347	0.243	0.25
A_44_P225834		3.804	8.772	12.12	12.289
A_44_P1052361	SLC39A8	4.884	7.313	8.814	7.64
A_44_P117282	ARHGEF15	4.634	1.94	1.113	1.04
A_44_P638170		1.067	7.618	7.467	7.616
A_44_P416824	OTX2	4.776	10.468	12.372	12.822
A_44_P175349	CRISPLD2(includesEG:171547)	0.322	7.756	11.533	10.499
A_44_P285786		2.824	5.12	6.18	7.195
A_44_P628515	RGS7BP	6.832	2.654	0.384	0.468
A_44_P365142		4.188	0.582	0.922	1.106
A_44_P457599	FOXJ1	4.692	8.781	12.486	13.526
A_44_P356482		6.489	1.383	0.396	0.838
A_42_P738549	NAPSA	6.417	3.159	2.637	2.441
A_44_P1034579	LOC150763	7.811	3.068	1.897	1.589
A_44_P425580	CXCR4	2.512	8.249	9.317	11.044
A_43_P13025	GAS6	0.827	6.145	7.651	9.2
A_44_P231708	LEFTY2	3.403	11.815	14.404	15.86
A_42_P573412	SPINK8	4.237	5.896	7.111	8.192
A_44_P140532		9.509	6.883	6.876	7.15
A_42_P681441	EPS8L2	9.041	11.52	12.109	11.927
A_44_P807669		11.453	6.649	5.589	5.622
A_44_P116634	PRKAR2B	9.585	5.622	4.529	3.722
A_44_P410506		2.388	4.269	6.485	7.484
A_44_P251542	TESSP5	4.417	0.869	0.295	0.353
A_43_P15357	BHLHE41	2.305	7.431	11.677	12.526
A_44_P730661		1.447	4.327	6.737	7.184
A_44_P873024		1.241	4.766	6.405	6.774
A_44_P536676	B3GALNT1	10.391	6.73	4.966	5.108

## Sheet: Common in SMC
Probe ID	Symbol
A_44_P920120	SORBS1
A_44_P387119	RGD1560203
A_44_P900001	ARHGEF15
A_42_P751720
A_42_P700288	TRIM47
A_44_P729113	IGBP1B
A_43_P16820	SOX4
A_43_P11261	AHNAK2
A_42_P628981	PRSS23
A_44_P208548	EIF4E1B
A_42_P473314	HLA-DMA
A_44_P231955	REM1
A_44_P373272	PRODH
A_44_P854093
A_44_P175003	TTR
A_43_P20723	PHACTR3
A_44_P900333
A_42_P744671	OBSCN(includesEG:84033)
A_44_P290407	CCRL1
A_42_P594793	PRSS8
A_42_P573412	SPINK8
A_44_P656492
A_43_P22080	LCP1
A_44_P714784
A_44_P1026260	SERPINB5
A_44_P1053951	IER5L
A_44_P1047992	PROC
A_44_P478445
A_44_P272894	SH3GL3
A_44_P548126	SOCS3
A_44_P196079	COL5A1
A_44_P131796	TPM1
A_44_P464314	MAGEA4(includesEG:4103)
A_44_P516885	ENO2
A_44_P669066
A_42_P746851
A_44_P125025	TGFB3
A_44_P233736	TSPAN5
A_43_P12431	GJA3
A_44_P379940
A_42_P602570	BEX1(includesEG:19716)
A_43_P18581	2310043J07RIK
A_42_P511401	CRIP1
A_44_P754595	LOC687810
A_44_P868440
A_44_P441227
A_44_P1007729	OCLN
A_44_P547185	IGFBP2
A_44_P808142
A_44_P716145	CXADR
A_42_P619056	GCNT2
A_43_P19051	RGD1560686
A_44_P1003728	LMOD2
A_44_P220852
A_44_P1045759	C1ORF21
A_44_P284222
A_44_P413236
A_44_P941963
A_42_P634930	RCAN2
A_44_P466034	HBZ
A_42_P560996	ITGA9
A_42_P465664	FAM176B
A_44_P482346	PTK2B
A_44_P992908	HSPB1
A_44_P540908	HTR3A
A_44_P402980	NKX6-2
A_44_P777805
A_44_P714816
A_44_P885040
A_44_P196757	SACS
A_44_P152070	LCN9
A_44_P714315
A_44_P447158	PDLIM3
A_44_P299550	CLDN4
A_44_P608133
A_44_P126448	RGD1564845
A_43_P17660	NACAD
A_43_P19299	GRAMD4
A_44_P478515
A_44_P514939	TSPO
A_44_P947743	GPR126
A_44_P1035656	CD24
A_44_P136857	TNS1
A_42_P625419	FILIP1L
A_44_P387934
A_44_P189469	LAMA5
A_44_P993328	MS4A6D
A_44_P977318
A_44_P212964	PLAC8
A_44_P996369	SORBS1
A_43_P16750	PRODH
A_44_P238421	COL1A1
A_42_P500080	NKG7
A_44_P233742	TSPAN5
A_42_P826221	DPYSL4
A_44_P455206	RGD1561118
A_43_P11082
A_44_P389034	TP53INP2
A_44_P382226	SOX4
A_44_P348812	HIST1H1T
A_43_P11614	ANXA1
A_43_P19286	1700018B24RIK
A_44_P305223	PECAM1
A_42_P522899	TGFB1
A_44_P779178
A_44_P188280	ADRB2
A_44_P140532
A_42_P689410	SEMA3F
A_42_P686427
A_44_P680646
A_44_P332328	FGA
A_44_P256188	LOC497860
A_44_P975437	CLDN4
A_44_P822839
A_44_P563313
A_44_P669616	DACT1
A_44_P179814	GAS6
A_42_P485961	CHGB
A_44_P176888
A_43_P10989	PSG16
A_43_P13264	LPHN2
A_44_P139291	PRODH
A_43_P18841	TNS1
A_42_P773636	TNFSF13
A_43_P12552	OCLN
A_44_P1034937	SMARCD3
A_44_P257832	FARP1
A_44_P217049
A_44_P121429	LMOD1
A_44_P576521
A_44_P255570	TAF4B
A_44_P271269
A_43_P13417	FZD2
A_44_P518764	1600029D21RIK
A_42_P777761	SEPT4
A_42_P569832	RAB6B
A_43_P12927	DUSP1
A_44_P899127	C10ORF10
A_42_P681441	EPS8L2
A_44_P947418
A_44_P365506	SERPINB5
A_43_P18361	CD7
A_44_P417077	GRB10
A_42_P693096
A_44_P360772	TAGLN
A_44_P1029805	KRT7
A_42_P576953	PLA1A
A_44_P451627	TNS1
A_43_P13297	MT1F
A_44_P215575	KCNG1
A_44_P351921	AMOT
A_42_P662897	TGFB1I1
A_44_P475051	TPM1
A_44_P109342	HSPA1B
A_43_P21957	CD7
A_44_P438255	GPR27
A_44_P538551	CEACAM1
A_43_P11585	GAST
A_42_P554373	TMPRSS2
A_44_P391443	LOC682385
A_44_P866312
A_44_P416824	OTX2
A_44_P734060
A_44_P203131
A_42_P676304	IFITM1
A_43_P21088	CSRNP3
A_44_P638290	ZNF467
A_44_P847933
A_44_P449623	CLIC6
A_42_P738549	NAPSA
A_44_P652429	TEX12
A_44_P1042876	HSPA1B
A_44_P156952	POU5F1
A_44_P414299	PDZK1IP1
A_44_P493270	C13ORF15
A_44_P480455	EFS
A_44_P576902
A_44_P409739	TSGA10
A_44_P515029	MAP1B
A_42_P461726	HDGFL1(includesEG:15192)
A_44_P327799	APOC3
A_44_P414311	ST6GAL1
A_44_P606969
A_44_P387093	LOC691293
A_44_P254957	SNCB
A_42_P688367	TET2
A_44_P370065	NPTX2
A_44_P116555	CD6
A_44_P109907
A_44_P550537	GPR126
A_44_P313507	CDKN2B
A_44_P530253	ADAM23
A_44_P244668	AQP8
A_44_P127070
A_42_P541025	HSPA1L
A_44_P123965
A_44_P208319	RGD1560695
A_44_P667355	C1ORF146
A_43_P11861	DIO3
A_44_P279756	ATP1A4
A_44_P1006451	TXNDC6(includesEG:347736)
A_44_P803553
A_44_P125069	TP53INP2
A_44_P822283
A_44_P368123	LIMS2
A_44_P398033	PRNP
A_43_P14255
A_44_P152237	C9ORF150
A_44_P241398	PODXL2
A_44_P365443	LPHN2
A_44_P219639	FGF8
A_44_P1012017	GPR110
A_44_P510751	TIMM8A2
A_44_P246081	GPR162
A_44_P112551	KY
A_44_P150112	PIGZ(includesEG:80235)
A_44_P149321	PDLIM3
A_44_P247286	CXCL14
A_44_P481381	ADD2
A_44_P209747
A_44_P172825	NRXN2
A_42_P506956	PCSK4
A_43_P23287	RGD1562107
A_44_P234429	TFAP2E
A_42_P566079	TPM2
A_44_P252517	HAVCR1
A_44_P777173	NPL
A_44_P792207
A_44_P484969	FBXO2
A_44_P960804
A_44_P541562	RGD1564127
A_43_P18385	SQRDL(includesEG:691966)
A_44_P234344	JAZF1
A_43_P12384	BIRC3
A_44_P377198	EOMES
A_44_P373285
A_44_P196824	SERPINB9
A_44_P142242	CDH1
A_43_P16163	GBX2
A_44_P165588	GPR77
A_44_P320737	FLVCR2
A_44_P757372
A_44_P450307	EPS8
A_43_P12509	PTH2R
A_44_P898592	BMP8A
A_42_P701582	GSTT1
A_44_P996997	FCGRT
A_43_P10874	TPM2
A_44_P720560
A_44_P213477	GNG13
A_44_P812604
A_44_P555072	TMEM178
A_44_P610159
A_44_P810132	TUBA3E
A_44_P531245	ANXA1
A_44_P1052361	SLC39A8
A_44_P147396	CASS4
A_44_P291102	LOC392275
A_44_P714284
A_44_P116634	PRKAR2B
A_44_P423651	PRSS12
A_44_P807058	EMP1
A_44_P229697	LOC681446
A_44_P561510	OTX2
A_43_P13273	COL5A1
A_44_P140275	ALPK1
A_43_P14904	KLK6
A_44_P175349	CRISPLD2(includesEG:171547)
A_44_P966141
A_44_P433651
A_44_P931389
A_42_P547847	FBP2
A_44_P685554
A_43_P22811	CD6
A_44_P484179
A_42_P539738
A_43_P20216
A_44_P524359	ANXA1
A_43_P12614	TMOD2
A_43_P13109	CYP26A1
A_44_P247219	CITED4
A_44_P990376	GPNMB
A_44_P102698	ELFN1
A_43_P18495	SLC39A8
A_44_P1034579	LOC150763
A_43_P12194	ALDH9A1
A_44_P1042783	TPM2
A_43_P13025	GAS6
A_42_P688802	ZEB1
A_44_P414919	CHSY3
A_42_P620975	SPEG
A_42_P586939	ADRA1B
A_44_P402797	PDHA2
A_42_P667829	CLCNKB
A_44_P929787
A_44_P417089	AFAP1L2
A_44_P322709
A_44_P1010902	CLDN7
A_44_P260181	PRSS23
A_44_P445369
A_44_P214900	PZP
A_44_P356482
A_44_P440178	LHFP
A_44_P365142
A_43_P21658	GPC4
A_44_P775640	DPPA3(includesEG:297576)
A_44_P144591	CTHRC1
A_44_P342314	CNRIP1
A_44_P180229	RASA4(includesEG:10156)
A_43_P11546	CD24
A_44_P242059
A_44_P480313	C7ORF51
A_42_P719221	VIP
A_44_P429453	LAMA5
A_44_P330890	NODAL
A_44_P342497	BPIL3
A_44_P778114
A_44_P429455	LAMA5
A_44_P682891	NUAK2
A_44_P346882
A_43_P10714	MRO
A_44_P363009	SCIN
A_44_P251542	TESSP5
A_43_P13418	KCNK2
A_43_P15357	BHLHE41
A_44_P506310	KLHDC8B
A_44_P1028743	CFC1
A_44_P117282	ARHGEF15
A_43_P21605	TARSL2
A_44_P510515	SLC6A6
A_42_P545943	CA2
A_44_P536676	B3GALNT1
A_44_P215444	ADAD1
A_44_P289277
A_43_P18806	TEX19
A_44_P930249
